# Supplementary material for: Lineage-Specific Gene Family Innovations Underpin the Pathogenicity of Woody-Plant Pathogens in Botryosphaeriaceae
Source: Genome Biol Evol. 2026 Jul 17;18(7):evag178. doi: 10.1093/gbe/evag178 (PMC13403568; doi:10.1093/gbe/evag178)
Supplement: evag178_Supplementary_Data [file evag178_supplementary_data.zip]

Archive with 2 entries (2 files):
- SupFigures.pdf
- Supplemental tablesV7.xlsx
