# Supplementary material for: Lineage-Specific Gene Family Innovations Underpin the Pathogenicity of Woody-Plant Pathogens in Botryosphaeriaceae
Source: Genome Biol Evol. 2026 Jul 17;18(7):evag178. doi: 10.1093/gbe/evag178 (PMC13403568; doi:10.1093/gbe/evag178)
Supplement: evag178_Supplementary_Data [file evag178_supplementary_data.zip › Supplemental tablesV7.xlsx]

## Sheet: S1
		Table S1: Summary of sequencing reads generated for nine Botryosphaeriaceae strains
		Sample ID	PacBio (Gbp)	Illumina(Gbp)
		Bot2	4.2	4.04
		Bot3	4.69	4.11
		Neo2	6.03	4.83
		Neo3	7.09	3.79
		Las2	4.71	4.23

## Sheet: S2
		Table S2: Genome survey of five Botryosphaeriaceae strains using Jellyfish and GenomeScope
		Strain	Heterozygous	GenomeLength	RepeatLength
		Bot2	0.0002	45142021	2592827
		Bot3	0.0002	44970613	2299504
		Neo2	0.0002	45227905	3740214
		Neo3	0.0002	45985615	3521825
		Las2	0.0002	43800664	1491843

## Sheet: S3
						Table S3: Genome lengths of Botryosphaeriaceae strains assembled using different methods
							Software (Single)				Software (Merge)
							Canu	Wtdbg	Masurca		Canu-Wtdbg2	Canu-Masurca
						Bot2	47328317	43959385	44879321		45928141	46863446
						Bot3	45662365	44121667	45094663		44547673	49004431
						Neo2	45504246	43643685	44732813		44939250	45249503
						Neo3	46475441	44254465	45986748		45328596	45954822
						Las2	45881988	42981081	44118422		43448822	44300819

## Sheet: S4
		Table S4: BUSCO completeness scores of five Botryosphaeriaceae genomes assembled using different methods
			Software (Single)				Software (Merge)
			Canu	Wtdbg	Masurca		Canu-Wtdbg2	Canu-Masurca
		Bot2	1	1	0.969		1	1
		Bot3	1	1	0.993		1	0.997
		Neo2	0.993	0.993	0.993		0.993	0.976
		Neo3	0.997	0.989	0.979		0.989	0.989
		Las2	0.996	0.996	0.993		0.996	0.996

## Sheet: S5
		Table S5: Mapping rate of Illumina reads to Botryosphaeriaceae genomes assembled using different methods
			Software (Single)				Software (Merge)
			Canu	Wtdbg	Masurca		Canu-Wtdbg2	Canu-Masurca
		Bot2	0.9984	0.9845	0.9858		0.9975	0.9982
		Bot3	0.9979	0.9946	0.9701		0.9965	0.9801
		Neo2	0.9972	0.9802	0.989		0.997	0.9637
		Neo3	0.9977	0.9797	0.9925		0.9981	0.9978
		Las2	0.9981	0.9899	0.9872		0.9981	0.998

## Sheet: S6
		Table S6: Summary of high-quality genomes assembled for five Botryosphaeriaceae strains
		No.	Method	TotalLen	ContigNum	N50	MaxLength	MinLength	GC	Gene	Proteome BUSCO (%)	Repeat(%)
		Bot2	Canu	47328317	178	1418251	3576978	3521	0.54	13527	98.3	9.9
		Bot3	Canu	45662365	74	2502381	4655827	7873	0.54	13319	98.3	7.49
		Neo2	Canu	45504246	98	2156601	3808667	3510	0.56	13060	97.9	10
		Neo3	Canu	46475441	109	2246019	4248984	2937	0.57	13298	96.8	8.99
		Las2	Merge	44300819	54	4239357	6746512	11381	0.54	12833	96.7	5.43

## Sheet: S7
		Table S7: List of GenBank accessions for Botryosphaeriales sequences used in this study
		Phylum	Subphylum	Class	Order	Family	Genus	Species	Assembly accession	ITS	LSU
		Ascomycota	Pezizomycotina	Dothideomycetes	Botryosphaeriales	Botryosphaeriaceae	Botryosphaeria	Botryosphaeria dothidea	GCA_001717445.1	/	/
		Ascomycota	Pezizomycotina	Dothideomycetes	Botryosphaeriales	Botryosphaeriaceae	Botryosphaeria	Botryosphaeria dothidea	GCA_004016265.1	/	/
		Ascomycota	Pezizomycotina	Dothideomycetes	Botryosphaeriales	Botryosphaeriaceae	Botryosphaeria	Botryosphaeria dothidea	GCA_011064635.1	/	/
		Ascomycota	Pezizomycotina	Dothideomycetes	Botryosphaeriales	Botryosphaeriaceae	Botryosphaeria	Botryosphaeria dothidea	GCA_011503125.2	/	/
		Ascomycota	Pezizomycotina	Dothideomycetes	Botryosphaeriales	Botryosphaeriaceae	Botryosphaeria	Botryosphaeria dothidea	GCA_013343905.1	/	/
		Ascomycota	Pezizomycotina	Dothideomycetes	Botryosphaeriales	Botryosphaeriaceae	Neofusicoccum	Neofusicoccum parvum	GCA_000385595.1	/	/
		Ascomycota	Pezizomycotina	Dothideomycetes	Botryosphaeriales	Botryosphaeriaceae	Neofusicoccum	Neofusicoccum parvum	GCA_009829455.1	/	/
		Ascomycota	Pezizomycotina	Dothideomycetes	Botryosphaeriales	Botryosphaeriaceae	Neofusicoccum	Neofusicoccum parvum	GCA_009829495.1	/	/
		Ascomycota	Pezizomycotina	Dothideomycetes	Botryosphaeriales	Botryosphaeriaceae	Lasiodiplodia	Lasiodiplodia theobromae	GCA_008079295.1	/	/
		Ascomycota	Pezizomycotina	Dothideomycetes	Botryosphaeriales	Botryosphaeriaceae	Lasiodiplodia	Lasiodiplodia theobromae	GCA_008931885.1	/	/
		Ascomycota	Pezizomycotina	Dothideomycetes	Botryosphaeriales	Botryosphaeriaceae	Lasiodiplodia	Lasiodiplodia theobromae	GCA_012971845.1	/	/
		Ascomycota	Pezizomycotina	Dothideomycetes	Botryosphaeriales	Aplosporellaceae	Aplosporella	Aplosporella prunicola	/	KF766147	KF766315
		Ascomycota	Pezizomycotina	Dothideomycetes	Botryosphaeriales	Botryosphaeriaceae	Botryosphaeria	Botryosphaeria agaves	/	JX646791	JX646808
		Ascomycota	Pezizomycotina	Dothideomycetes	Botryosphaeriales	Botryosphaeriaceae	Botryosphaeria	Botryosphaeria corticis	/	DQ299245	EU673244
		Ascomycota	Pezizomycotina	Dothideomycetes	Botryosphaeriales	Botryosphaeriaceae	Botryosphaeria	Botryosphaeria dothidea	/	AY236949	DQ377852
		Ascomycota	Pezizomycotina	Dothideomycetes	Botryosphaeriales	Botryosphaeriaceae	Botryosphaeria	Botryosphaeria fusispora	/	JX646789	JX646806
		Ascomycota	Pezizomycotina	Dothideomycetes	Botryosphaeriales	Botryosphaeriaceae	Diplodia	Diplodia corticola	/	AY259100	AY928051
		Ascomycota	Pezizomycotina	Dothideomycetes	Botryosphaeriales	Botryosphaeriaceae	Diplodia	Diplodia cupressi	/	DQ458893	EU673263
		Ascomycota	Pezizomycotina	Dothideomycetes	Botryosphaeriales	Botryosphaeriaceae	Diplodia	Diplodia mutila	/	AY259093	AY928049
		Ascomycota	Pezizomycotina	Dothideomycetes	Botryosphaeriales	Botryosphaeriaceae	Diplodia	Diplodia rosulata	/	EU430265	DQ377896
		Ascomycota	Pezizomycotina	Dothideomycetes	Botryosphaeriales	Botryosphaeriaceae	Diplodia	Diplodia sapinea	/	DQ458895	DQ377893
		Ascomycota	Pezizomycotina	Dothideomycetes	Botryosphaeriales	Botryosphaeriaceae	Diplodia	Diplodia scrobiculata	/	DQ458899	EU673268
		Ascomycota	Pezizomycotina	Dothideomycetes	Botryosphaeriales	Botryosphaeriaceae	Diplodia	Diplodia seriata	/	AY259094	AY928050
		Ascomycota	Pezizomycotina	Dothideomycetes	Botryosphaeriales	Botryosphaeriaceae	Diplodia	Diplodia tsugae	/	DQ458888	DQ377867
		Ascomycota	Pezizomycotina	Dothideomycetes	Botryosphaeriales	Botryosphaeriaceae	Dothiorella	Dothiorella viticola	/	AY905554	DQ377873
		Ascomycota	Pezizomycotina	Dothideomycetes	Botryosphaeriales	Botryosphaeriaceae	Lasiodiplodia	Lasiodiplodia gonubiensis	/	AY639595	DQ377902
		Ascomycota	Pezizomycotina	Dothideomycetes	Botryosphaeriales	Botryosphaeriaceae	Lasiodiplodia	Lasiodiplodia parva	/	EF622084	EU673258
		Ascomycota	Pezizomycotina	Dothideomycetes	Botryosphaeriales	Botryosphaeriaceae	Lasiodiplodia	Lasiodiplodia pseudotheobromae	/	EF622077	EU673256
		Ascomycota	Pezizomycotina	Dothideomycetes	Botryosphaeriales	Botryosphaeriaceae	Lasiodiplodia	Lasiodiplodia rubropurpurea	/	DQ103553	DQ377903
		Ascomycota	Pezizomycotina	Dothideomycetes	Botryosphaeriales	Botryosphaeriaceae	Lasiodiplodia	Lasiodiplodia theobromae	/	AY640255	EU673253
		Ascomycota	Pezizomycotina	Dothideomycetes	Botryosphaeriales	Botryosphaeriaceae	Neofusicoccum	Neofusicoccum luteum	/	AY259091	AY928043
		Ascomycota	Pezizomycotina	Dothideomycetes	Botryosphaeriales	Botryosphaeriaceae	Neofusicoccum	Neofusicoccum mangiferae	/	AY615185	DQ377920
		Ascomycota	Pezizomycotina	Dothideomycetes	Botryosphaeriales	Botryosphaeriaceae	Neofusicoccum	Neofusicoccum parvum	/	AY236943	AY928045
		Ascomycota	Pezizomycotina	Dothideomycetes	Botryosphaeriales	Botryosphaeriaceae	Neoscytalidium	Neoscytalidium dimidiatum	/	KF531820	DQ377925
		Ascomycota	Pezizomycotina	Dothideomycetes	Botryosphaeriales	Botryosphaeriaceae	Neoscytalidium	Neoscytalidium hyalinum	/	KF531816	DQ377922

## Sheet: S8
			Table S8: Taxonomic classification of 47 Ascomycota genomes from the RefSeq database
				Phylum	Subphylum	Class	Order	Family	Genus
			A.arxii	Ascomycota	Pezizomycotina	Dothideomycetes	Pleosporales	NA	Aaosphaeria
			A.alternata	Ascomycota	Pezizomycotina	Dothideomycetes	Pleosporales	Pleosporaceae	Alternaria
			A.arborescens	Ascomycota	Pezizomycotina	Dothideomycetes	Pleosporales	Pleosporaceae	Alternaria
			A.prunicola	Ascomycota	Pezizomycotina	Dothideomycetes	Botryosphaeriales	Aplosporellaceae	Aplosporella
			A.namibiae	Ascomycota	Pezizomycotina	Dothideomycetes	Dothideales	Saccotheciaceae	Aureobasidium
			A.pullulans	Ascomycota	Pezizomycotina	Dothideomycetes	Dothideales	Saccotheciaceae	Aureobasidium
			A.subglaciale	Ascomycota	Pezizomycotina	Dothideomycetes	Dothideales	Saccotheciaceae	Aureobasidium
			B.panamericana	Ascomycota	Pezizomycotina	Dothideomycetes	Mycosphaerellales	Teratosphaeriaceae	Baudoinia
			B.maydis	Ascomycota	Pezizomycotina	Dothideomycetes	Pleosporales	Pleosporaceae	Bipolaris
			B.oryzae	Ascomycota	Pezizomycotina	Dothideomycetes	Pleosporales	Pleosporaceae	Bipolaris
			B.sorokiniana	Ascomycota	Pezizomycotina	Dothideomycetes	Pleosporales	Pleosporaceae	Bipolaris
			B.victoriae	Ascomycota	Pezizomycotina	Dothideomycetes	Pleosporales	Pleosporaceae	Bipolaris
			B.zeicola	Ascomycota	Pezizomycotina	Dothideomycetes	Pleosporales	Pleosporaceae	Bipolaris
			C.beticola	Ascomycota	Pezizomycotina	Dothideomycetes	Mycosphaerellales	Mycosphaerellaceae	Cercospora
			C.apollinis	Ascomycota	Pezizomycotina	Dothideomycetes	NA	NA	Coniosporium
			D.exigua	Ascomycota	Pezizomycotina	Dothideomycetes	Pleosporales	Didymellaceae	Didymella
			D.corticola	Ascomycota	Pezizomycotina	Dothideomycetes	Botryosphaeriales	Botryosphaeriaceae	Diplodia
			D.aciculare	Ascomycota	Pezizomycotina	Dothideomycetes	Mycosphaerellales	Dissoconiaceae	Dissoconium
			D.symphoricarpi	Ascomycota	Pezizomycotina	Dothideomycetes	Pleosporales	Dothidotthiaceae	Dothidotthia
			E.bilateralis	Ascomycota	Pezizomycotina	Dothideomycetes	Eremomycetales	Eremomycetaceae	Eremomyces
			E.turcica	Ascomycota	Pezizomycotina	Dothideomycetes	Pleosporales	Pleosporaceae	Exserohilum
			L.maculans	Ascomycota	Pezizomycotina	Dothideomycetes	Pleosporales	Leptosphaeriaceae	Leptosphaeria
			L.ingoldianus	Ascomycota	Pezizomycotina	Dothideomycetes	Pleosporales	Lindgomycetaceae	Lindgomyces
			M.anomochaeta	Ascomycota	Pezizomycotina	Dothideomycetes	Pleosporales	Didymellaceae	Macroventuria
			M.resinicola	Ascomycota	Pezizomycotina	Dothideomycetes	Mytilinidiales	Mytilinidiaceae	Mytilinidion
			N.acidophila	Ascomycota	Pezizomycotina	Dothideomycetes	Mycosphaerellales	Teratosphaeriaceae	Neohortaea
			P.sporulosa	Ascomycota	Pezizomycotina	Dothideomycetes	Pleosporales	Didymosphaeriaceae	Paraphaeosphaeria
			P.nodorum	Ascomycota	Pezizomycotina	Dothideomycetes	Pleosporales	Phaeosphaeriaceae	Parastagonospora
			P.fijiensis	Ascomycota	Pezizomycotina	Dothideomycetes	Mycosphaerellales	Mycosphaerellaceae	Pseudocercospora
			P.hyperparasitica	Ascomycota	Pezizomycotina	Dothideomycetes	Acrospermales	Acrospermaceae	Pseudovirgaria
			P.tritici-repentis	Ascomycota	Pezizomycotina	Dothideomycetes	Pleosporales	Pleosporaceae	Pyrenophora
			S.musiva	Ascomycota	Pezizomycotina	Dothideomycetes	Mycosphaerellales	Mycosphaerellaceae	Sphaerulina
			T.pertusa	Ascomycota	Pezizomycotina	Dothideomycetes	Pleosporales	Trematosphaeriaceae	Trematosphaeria
			V.gallopava	Ascomycota	Pezizomycotina	Dothideomycetes	Venturiales	Sympoventuriaceae	Verruconis
			W.ornata	Ascomycota	Pezizomycotina	Dothideomycetes	Pleosporales	Sporormiaceae	Westerdykella
			Z.cellare	Ascomycota	Pezizomycotina	Dothideomycetes	Mycosphaerellales	Mycosphaerellaceae	Zasmidium
			Z.tritici	Ascomycota	Pezizomycotina	Dothideomycetes	Mycosphaerellales	Mycosphaerellaceae	Zymoseptoria
			A.flavus	Ascomycota	Pezizomycotina	Eurotiomycetes	Eurotiales	Aspergillaceae	Aspergillus
			A.fumigatus	Ascomycota	Pezizomycotina	Eurotiomycetes	Eurotiales	Aspergillaceae	Aspergillus
			A.nidulans	Ascomycota	Pezizomycotina	Eurotiomycetes	Eurotiales	Aspergillaceae	Aspergillus
			B.cinerea	Ascomycota	Pezizomycotina	Leotiomycetes	Helotiales	Sclerotiniaceae	Botrytis
			F.graminearum	Ascomycota	Pezizomycotina	Sordariomycetes	Hypocreales	Nectriaceae	Fusarium
			N.crassa	Ascomycota	Pezizomycotina	Sordariomycetes	Sordariales	Sordariaceae	Neurospora
			P.oryzae	Ascomycota	Pezizomycotina	Sordariomycetes	Magnaporthales	Pyriculariaceae	Pyricularia
			C.fructicola	Ascomycota	Pezizomycotina	Sordariomycetes	Glomerellales	Glomerellaceae	Colletotrichum
			S.cerevisiae	Ascomycota	Saccharomycotina	Saccharomycetes	Saccharomycetales	Saccharomycetaceae	Saccharomyces
			S.pombe	Ascomycota	Taphrinomycotina	Schizosaccharomycetes	Schizosaccharomycetales	Schizosaccharomycetaceae	Schizosaccharomyces

## Sheet: S9
		Table S9: Mapping statistics of RNA-seq reads in Las1
				Fungi RNAseq	Dual-RNAseq
					Plant	Fungi
			Rep1	20829859	27401691	974146
			Rep2	24553703	30389221	736855
			Rep3	21719020	33604382	733167
			Fungi RNA-seq: Las1 before grapevine inoculation
			Dual RNA-seq: Las1 24 h post-inoculation on grapevine shoots

## Sheet: S10
	Table S10: Gene family functional enrichment analysis for families with increased or decreased copy numbers in Lasiodiplodia relative to B. dothidea and N. parvum
		Term	Function	qvalue
	Gene families expanded in Las	GO:0008270	zinc ion binding	0.00782489
		GO:0000981	DNA-binding transcription factor activity, RNA polymerase II-specific	0.00225295
		GO:0008236	serine-type peptidase activity	0.00782489
		GO:0006351	transcription, DNA-templated	0.0177277
		GO:0006355	regulation of transcription, DNA-templated	0.0104208
		GO:0016491	oxidoreductase activity	6.64321e-05
		GO:0000166	nucleotide binding	0.0319052
		GO:0055114	oxidation-reduction process	0.00484612
	Gene families contracted in Las	GO:0016787	hydrolase activity	0.0161849
		GO:0031177	phosphopantetheine binding	0.00209616
		GO:0016021	integral component of membrane	0.00467614
		GO:0050660	flavin adenine dinucleotide binding	0.0275811
		GO:0016614	oxidoreductase activity, acting on CH-OH group of donors	0.00209616
		GO:0005975	carbohydrate metabolic process	0.0149732
		GO:0055114	oxidation-reduction process	4.31805e-13
		GO:0008237	metallopeptidase activity	0.00228669
		GO:0055085	transmembrane transport	1.27162e-07
		GO:0016746	transferase activity, transferring acyl groups	0.00567208
		GO:0006633	fatty acid biosynthetic process	0.00209616
		GO:0010181	FMN binding	0.00902605
		GO:0016491	oxidoreductase activity	0.000292236
		GO:0008171	O-methyltransferase activity	0.000407882
		GO:0020037	heme binding	2.90069e-08
		GO:0004553	hydrolase activity, hydrolyzing O-glycosyl compounds	0.00787278
		GO:0004497	monooxygenase activity	2.11873e-07
		GO:0008270	zinc ion binding	0.0481272
		GO:0005576	extracellular region	0.000389238
		GO:0016020	membrane	0.000155606
		GO:0005506	iron ion binding	8.98389e-07
		GO:0022857	transmembrane transporter activity	3.14132e-09
		GO:0004315	3-oxoacyl-[acyl-carrier-protein] synthase activity	0.000607801
		GO:0071949	FAD binding	0.00365564
		GO:0016705	oxidoreductase activity, acting on paired donors, with incorporation or reduction of molecular oxygen	5.10321e-08

[truncated: 1 more sheets: S11]
